# Supplementary material for: Wiedemann–Steiner Syndrome: Case Report and Review of Literature
Source: Children (Basel). 2022 Oct 12;9(10):1545. doi: 10.3390/children9101545 (PMC9600770; doi:10.3390/children9101545)
Supplement: Supplementary file 1 [file children-09-01545-s001.zip]

Archive with 1 entries (1 files):
- children-1912335-supplementary.pdf
